# Supplementary material for: Evaluation of the Recipe Function in Popular Dietary Smartphone Applications, with Emphasize on Features Relevant for Nutrition Assessment in Large-Scale Studies
Source: Nutrients. 2019 Jan 19;11(1):200. doi: 10.3390/nu11010200 (PMC6356331; doi:10.3390/nu11010200)
Supplement: Supplementary file 1 [file nutrients-11-00200-s001.zip]

Archive with 2 entries (2 files):
- Supplementary Macronutrients.pdf
- Supplementary Micronutrients.pdf
